# Supplementary material for: Spatial analysis of accessibility to healthcare-related facilities in Tokyo Metropolis using geographic information systems
Source: PLoS One. 2026 May 29;21(5):e0350130. doi: 10.1371/journal.pone.0350130 (PMC13221066; doi:10.1371/journal.pone.0350130)
Supplement: S7 Table — Population coverage rates by healthcare-related facility type within specified buffer distances. (XLSX) [file pone.0350130.s007.xlsx]

## Sheet: Sheet1
Table 4. Population coverage rates by healthcare-related facility type within specified buffer distances.
	Secondary medical area	Population density	400 m buffer					800 m buffer					1600 m buffer					3200 m buffer
			Pharmacy	Hospital	Clinic	Dental clinic	Elderly welfare facility	Pharmacy	Hospital	Clinic	Dental clinic	Elderly welfare facility	Pharmacy	Hospital	Clinic	Dental clinic	Elderly welfare facility	Pharmacy	Hospital	Clinic	Dental clinic	Elderly welfare facility
23 Special ward	Central ward	14934.2	95.3627	29.2572	98.9166	97.1551	61.2357	99.982	73.8916	99.9865	99.8421	92.0012	100	97.4743	100	100	99.3985	100	100	100	100	100
	Southern ward	14082.7	95.1977	27.1104	96.8635	96.2639	62.2239	99.9758	62.5157	99.7493	99.9291	93.851	100	97.9444	100	100	99.2143	100	100	100	100	100
	Southwestern ward	16825.8	87.5767	21.6226	95.752	93.3453	54.4498	99.3394	61.1054	99.4886	99.6394	94.3988	100	94.5458	100	100	99.9989	100	100	100	100	100
	Western ward	19044.4	91.86	23.1721	97.4989	94.2172	63.6612	100	65.4001	100	99.9851	97.0186	100	97.8947	100	100	100	100	100	100	100	100
	Northwestern ward	17557.6	90.6188	34.3666	95.5081	92.3575	62.2098	99.9136	78.3459	99.9378	99.685	97.4233	100	99.1946	100	100	100	100	100	100	100	100
	Northeastern ward	13923.7	87.139	38.1641	89.8619	87.161	71.9619	99.3557	79.9374	99.7405	98.8805	97.4442	100	97.9831	100	99.9614	100	100	100	100	100	100
	Eastern ward	14591	84.4817	27.2264	89.2113	89.8654	59.27	99.0029	70.9382	99.7014	99.3905	93.6404	99.955	98.2239	99.9984	100	99.6128	100	100	100	100	99.9564
Tama region	Nishitama	6639.29	56.6203	11.3186	57.9714	51.2721	29.544	81.286	36.9033	86.4549	80.1597	69.7451	94.1546	82.2094	97.5957	92.3007	96.6874	98.4071	95.9599	99.4489	98.2597	99.3779
	Minamitama	4453.22	61.9733	13.5293	66.1628	63.2404	32.6801	91.9442	39.5772	93.8404	91.347	76.0998	98.8394	77.3382	99.1965	98.0697	99.1228	99.7687	99.7666	99.9378	99.6023	99.9213
	Western Kitatama	7329.38	70.2125	15.4804	76.9097	76.4498	45.9349	95.6229	44.6281	97.6956	97.0514	87.1402	99.9993	92.1086	99.9957	99.9959	99.9348	100	99.9863	100	100	100
	Wouthern Kitatama	11132.3	79.2461	21.7777	85.5966	81.8781	46.2578	98.3088	59.6863	99.2337	98.3445	89.9111	100	97.1425	100	100	100	100	100	100	100	100
	Northern Kitatama	9802.26	75.9664	20.9117	77.3973	71.8698	51.5407	99.0979	55.3756	97.7014	96.6658	93.2018	100	95.9681	100	100	99.8785	100	100	100	100	100
Unit: %
