# Supplementary material for: Spatial analysis of accessibility to healthcare-related facilities in Tokyo Metropolis using geographic information systems
Source: PLoS One. 2026 May 29;21(5):e0350130. doi: 10.1371/journal.pone.0350130 (PMC13221066; doi:10.1371/journal.pone.0350130)
Supplement: S8 Table — Facility-transportation proximity rate within 250 m buffer zone. (XLSX) [file pone.0350130.s008.xlsx]

## Sheet: Sheet1
Table 5. Facility-transportation proximity rate within 250 m buffer zone.
	Secondary medical area	Bus stop					Bus route					Station
		Pharmacy	Hospital	Clinic	Dental clinic	Elderly welfare facility	Pharmacy	Hospital	Clinic	Dental clinic	Elderly welfare facility	Pharmacy	Hospital	Clinic	Dental clinic	Elderly welfare facility
23 Special ward	central ward	97.756	100	94.6751	95.7283	94.4444	100	100	98.4657	99.1597	7.28291	73.352	50	76.8502	75	2.59104
	southern ward	76.2411	72.973	76.4444	75.3731	71.7241	83.8652	81.0811	84.2222	82.9851	80	55.8511	37.8378	59.1111	56.2687	25.5172
	southwestern ward	87.9699	97.8261	89.9635	86.5179	85.8824	91.5789	97.8261	92.944	90.8036	90	58.3459	39.1304	58.2725	58.3036	5.29412
	western ward	92.6426	94.7368	92.6316	91.4489	73.3333	94.4444	94.7368	94.4361	94.0618	77.7778	63.3634	26.3158	63.4586	61.4014	17.2222
	northwestern ward	83.7134	80	84.9834	82.723	70.979	87.405	83.5294	88.9701	87.5117	75.8741	53.0945	28.2353	56.3455	54.1784	12.9371
	northeastern ward	91.7829	89.6552	92.6012	91.5842	85.9259	95.969	95.4023	95.8382	93.8944	92.2222	41.8605	20.6897	46.0116	42.9043	12.5926
	eastern ward	94.5274	96.2963	94.2073	93.8307	85.5721	97.3466	100	97.1545	97.4175	91.5423	45.6053	24.0741	49.187	42.1808	11.4428
	The average of the 23 special wards	89.2333	90.2125	89.3581	88.1723	81.1231	92.9442	93.2251	93.1473	92.262	73.5285	55.9247	32.3262	58.4624	55.7482	12.5139
Tama region	Nishitama	81.4815	71.4286	76.6355	93.5714	64.7059	91.358	78.5714	85.0467	96.4286	74.7899	24.0741	3.57143	25.2336	30	1.68067
	Minamitama	95.1641	76.1194	91.8149	92.3599	77.193	98.2729	83.5821	97.6275	97.6231	88.5965	35.924	8.95522	39.2645	37.5212	4.38596
	western Kitatama	97.0199	91.3043	96.4365	96.6767	85.7143	99.3377	95.6522	98.6637	98.1873	93.2773	38.0795	17.3913	43.6526	37.7644	3.36134
	southern Kitatama	96.3489	89.7436	95.9792	96.7308	92.7419	97.7688	92.3077	97.1466	97.5	94.3548	42.5963	17.9487	47.7302	44.2308	6.45161
	northern Kitatama	90.7246	87.8049	87.9808	88.0702	83.6879	93.913	87.8049	92.3077	93.3333	87.234	42.029	14.6341	42.0673	41.0526	4.96454
	The average of the Tama region	92.1478	83.2802	89.7694	93.4818	80.8086	96.1301	87.5837	94.1584	96.6145	87.6505	36.5406	12.5002	39.5897	38.1138	4.16883
Differences*		-2.91446	6.93232	-0.411332	-5.30951	0.314445	-3.18592	5.64145	-1.01119	-4.3525	-14.122	19.3841	19.826	18.8727	17.6344	8.34504
Unit: %
*Value obtained by subtracting the average of the Tama region from the average of the 23 special wards.
