# Supplementary material for: Spatial analysis of accessibility to healthcare-related facilities in Tokyo Metropolis using geographic information systems
Source: PLoS One. 2026 May 29;21(5):e0350130. doi: 10.1371/journal.pone.0350130 (PMC13221066; doi:10.1371/journal.pone.0350130)
Supplement: S9 Table — Facility-transportation proximity rate within 500 m buffer zone. (XLSX) [file pone.0350130.s009.xlsx]

## Sheet: Sheet1
Table 6. Facility-transportation proximity rate within 500 m buffer zone.
	Secondary medical area	Bus stop					Bus route					Station
		Pharmacy	Hospital	Clinic	Dental clinic	Elderly welfare facility	Pharmacy	Hospital	Clinic	Dental clinic	Elderly welfare facility	Pharmacy	Hospital	Clinic	Dental clinic	Elderly welfare facility
23 Special ward	Central ward	100	100	100	100	100	100	100	100	100	100	91.7251	89.1304	95.4422	95.3782	80.5556
	Southern ward	92.7305	89.1892	94.8889	95.5224	95.8621	95.2128	89.1892	97.1111	96.5672	95.8621	82.9787	67.5676	84.8889	83.8806	57.931
	Southwestern ward	98.4962	100	99.1484	98.75	98.8235	99.0977	100	99.5134	99.375	99.4118	80.4511	69.5652	82.3601	81.9643	39.4118
	Western ward	99.5495	97.3684	99.4737	99.7625	97.7778	99.6997	97.3684	99.4737	99.7625	98.3333	82.5826	57.8947	86.6165	86.342	53.8889
	Northwestern ward	98.3713	98.8235	98.6047	98.6854	97.2028	99.3485	100	99.402	99.4366	98.2517	77.633	69.4118	81.2625	80.939	43.007
	Northeastern ward	100	100	100	99.835	100	100	100	100	100	100	65.2713	42.5287	68.7861	65.3465	35.5556
	Eastern ward	100	100	100	99.8565	100	100	100	100	99.8565	100	70.8126	61.1111	73.6789	67.2884	37.3134
	The average of the 23 special wards	98.4497	97.9116	98.8737	98.916	98.5237	99.0512	98.0797	99.3572	99.2854	98.837	78.7792	65.3157	81.8622	80.1627	49.6662
Tama region	Nishitama	95.679	82.1429	95.3271	98.5714	84.8739	98.7654	85.7143	97.1963	99.2857	89.916	48.7654	28.5714	42.5234	54.2857	10.084
	Minamitama	99.8273	94.0299	99.8814	99.8302	99.5614	100	97.0149	100	100	99.5614	50.2591	20.8955	57.0581	54.8387	17.5439
	Western Kitatama	100	100	100	100	100	100	100	100	100	100	60.2649	47.8261	64.8107	58.9124	18.4874
	Southern Kitatama	99.3915	100	99.6109	99.0385	99.1935	99.5943	100	99.6109	99.2308	100	61.0548	38.4615	66.7964	65.5769	19.3548
	Northern Kitatama	99.1304	95.122	99.2788	98.2456	97.1631	99.1304	95.122	99.5192	98.9474	97.8723	55.6522	26.8293	60.3365	60.3509	17.7305
	The average of the Tama region	98.8056	94.2589	98.8196	99.1371	96.1584	99.498	95.5702	99.2653	99.4928	97.4699	55.1993	32.5168	58.305	58.7929	16.6401
Differences*		-0.355983	3.65266	0.0540193	-0.221171	2.36533	-0.446788	2.50943	0.0918898	-0.207373	1.36705	23.5799	32.7989	23.5572	21.3698	33.0261
Unit: %
*Value obtained by subtracting the average of the Tama region from the average of the 23 special wards.
