# Supplementary material for: Spatial analysis of accessibility to healthcare-related facilities in Tokyo Metropolis using geographic information systems
Source: PLoS One. 2026 May 29;21(5):e0350130. doi: 10.1371/journal.pone.0350130 (PMC13221066; doi:10.1371/journal.pone.0350130)
Supplement: S10 Table — Facility-transportation proximity rate within 1000 m buffer zone. (XLSX) [file pone.0350130.s010.xlsx]

## Sheet: Sheet1
Table 7. Facility-transportation proximity rate within 1000 m buffer zone.
	Secondary medical area	Bus stop					Bus route					Station
		Pharmacy	Hospital	Clinic	Dental clinic	Elderly welfare facility	Pharmacy	Hospital	Clinic	Dental clinic	Elderly welfare facility	Pharmacy	Hospital	Clinic	Dental clinic	Elderly welfare facility
23 Special ward	Central ward	100	100	100	100	100	100	100	100	100	100	100	100	99.9549	99.8599	100
	Southern ward	100	100	100	100	100	100	100	100	100	100	97.3404	97.2973	97.6667	98.5075	95.1724
	Southwestern ward	100	100	100	100	100	100	100	100	100	100	95.7895	95.6522	96.9586	96.6071	74.1176
	Western ward	100	100	100	100	100	100	100	100	100	100	98.048	94.7368	98.8722	97.981	94.4444
	Northwestern ward	100	100	100	100	100	100	100	100	100	100	94.6797	94.1176	95.4817	95.6808	83.9161
	Northeastern ward	100	100	100	100	100	100	100	100	100	100	89.9225	74.7126	91.3295	89.934	71.4815
	Eastern ward	100	100	100	100	100	100	100	100	100	100	88.5572	79.6296	90.4472	89.2396	73.6318
	The average of the 23 special wards	100	100	100	100	100	100	100	100	100	100	94.9053	90.878	95.8158	95.4014	84.6806
Tama region	Nishitama	100	92.8571	98.5981	100	99.1597	100	92.8571	98.5981	100	99.1597	76.5432	35.7143	68.6916	77.8571	35.2941
	Minamitama	100	100	100	100	100	100	100	100	100	100	70.4663	46.2687	74.4958	72.4958	40.7895
	Western Kitatama	100	100	100	100	100	100	100	100	100	100	80.7947	73.913	88.6414	81.571	73.1092
	Southern Kitatama	100	100	100	100	100	100	100	100	100	100	79.9189	74.359	83.6576	83.2692	54.8387
	Northern Kitatama	100	100	100	100	100	100	100	100	100	100	77.3913	53.6585	82.4519	79.2982	51.773
	The average of the Tama region	100	98.5714	99.7196	100	99.8319	100	98.5714	99.7196	100	99.8319	77.0229	56.7827	79.5877	78.8983	51.1609
Differences*		0	1.42857	0.280374	0	0.168067	0	1.42857	0.280374	0	0.168067	17.8825	34.0953	16.2281	16.5031	33.5196
Unit: %
*Value obtained by subtracting the average of the Tama region from the average of the 23 special wards.
