# Supplementary material for: Spatial analysis of accessibility to healthcare-related facilities in Tokyo Metropolis using geographic information systems
Source: PLoS One. 2026 May 29;21(5):e0350130. doi: 10.1371/journal.pone.0350130 (PMC13221066; doi:10.1371/journal.pone.0350130)
Supplement: S11 Table — Facility-transportation proximity rate within 2000 m buffer zone. (XLSX) [file pone.0350130.s011.xlsx]

## Sheet: Sheet1
Table 8. Facility-transportation proximity rate within 2000 m buffer zone.
	Secondary medical area	Bus stop					Bus route					Station
		Pharmacy	Hospital	Clinic	Dental clinic	Elderly welfare facility	Pharmacy	Hospital	Clinic	Dental clinic	Elderly welfare facility	Pharmacy	Hospital	Clinic	Dental clinic	Elderly welfare facility
23 Special ward	Central ward	100	100	100	100	100	100	100	100	100	100	100	100	100	100	100
	Southern ward	100	100	100	100	100	100	100	100	100	100	100	100	100	100	100
	Southwestern ward	100	100	100	100	100	100	100	100	100	100	100	100	99.9392	100	98.2353
	Western ward	100	100	100	100	100	100	100	100	100	100	100	100	100	100	100
	Northwestern ward	100	100	100	100	100	100	100	100	100	100	98.3713	97.6471	99.0033	99.061	96.5035
	Northeastern ward	100	100	100	100	100	100	100	100	100	100	99.0698	97.7011	98.4971	99.3399	95.9259
	Eastern ward	100	100	100	100	100	100	100	100	100	100	99.8342	100	99.7967	100	99.5025
	The average of the 23 special wards	100	100	100	100	100	100	100	100	100	100	99.6108	99.3355	99.6052	99.7716	98.5953
Tama region	Nishitama	100	100	100	100	100	100	100	100	100	100	95.679	64.2857	89.7196	95.7143	73.1092
	Minamitama	100	100	100	100	100	100	100	100	100	100	88.0829	76.1194	88.2562	90.3226	70.1754
	Western Kitatama	100	100	100	100	100	100	100	100	100	100	96.3576	100	98.2183	97.5831	93.2773
	Southern Kitatama	100	100	100	100	100	100	100	100	100	100	96.146	94.8718	98.703	98.4615	91.9355
	Northern Kitatama	100	100	100	100	100	100	100	100	100	100	97.1014	95.122	97.5962	98.2456	96.4539
	The average of the Tama region	100	100	100	100	100	100	100	100	100	100	94.6734	86.0798	94.4987	96.0654	84.9903
Differences*		0	0	0	0	0	0	0	0	0	0	4.93735	13.2557	5.10654	3.70615	13.605
Unit: %
*Value obtained by subtracting the average of the Tama region from the average of the 23 special wards.
