# Supplementary material for: Spatial analysis of accessibility to healthcare-related facilities in Tokyo Metropolis using geographic information systems
Source: PLoS One. 2026 May 29;21(5):e0350130. doi: 10.1371/journal.pone.0350130 (PMC13221066; doi:10.1371/journal.pone.0350130)
Supplement: S12 Table — Facility-transportation proximity rate within 3000 m buffer zone. (XLSX) [file pone.0350130.s012.xlsx]

## Sheet: Sheet1
Table 9. Facility-transportation proximity rate within 3000 m buffer zone.
	Secondary medical area	Bus stop					Bus route					Station
		Pharmacy	Hospital	Clinic	Dental clinic	Elderly welfare facility	Pharmacy	Hospital	Clinic	Dental clinic	Elderly welfare facility	Pharmacy	Hospital	Clinic	Dental clinic	Elderly welfare facility
23 Special ward	Central ward	100	100	100	100	100	100	100	100	100	100	100	100	100	100	100
	Southern ward	100	100	100	100	100	100	100	100	100	100	100	100	100	100	100
	Southwestern ward	100	100	100	100	100	100	100	100	100	100	100	100	100	100	100
	Western ward	100	100	100	100	100	100	100	100	100	100	100	100	100	100	100
	Northwestern ward	100	100	100	100	100	100	100	100	100	100	100	100	99.9336	100	100
	Northeastern ward	100	100	100	100	100	100	100	100	100	100	100	100	99.8844	100	99.6296
	Eastern ward	100	100	100	100	100	100	100	100	100	100	100	100	100	100	100
	The average of the 23 special wards	100	100	100	100	100	100	100	100	100	100	100	100	99.974	100	99.9471
Tama region	Nishitama	100	100	100	100	100	100	100	100	100	100	99.3827	78.5714	94.8598	75.7143	89.0756
	Minamitama	100	100	100	100	100	100	100	100	100	100	93.437	86.5672	94.5433	96.2649	84.2105
	Western Kitatama	100	100	100	100	100	100	100	100	100	100	99.6689	100	99.7773	99.6979	100
	Southern Kitatama	100	100	100	100	100	100	100	100	100	100	100	100	100	100	100
	Northern Kitatama	100	100	100	100	100	100	100	100	100	100	99.7101	100	99.7596	99.6491	100
	The average of the Tama region	100	100	100	100	100	100	100	100	100	100	98.4397	93.0277	97.788	94.2652	94.6572
Differences*		0	0	0	0	0	0	0	0	0	0	1.56026	6.97228	2.18599	5.73477	5.28986
Unit: %
*Value obtained by subtracting the average of the Tama region from the average of the 23 special wards.
