# Supplementary material for: Spatial analysis of accessibility to healthcare-related facilities in Tokyo Metropolis using geographic information systems
Source: PLoS One. 2026 May 29;21(5):e0350130. doi: 10.1371/journal.pone.0350130 (PMC13221066; doi:10.1371/journal.pone.0350130)
Supplement: S13 Script — R script for Mann–Whitney U analysis of population coverage rates. (R) [file pone.0350130.s013.R]

# S13 Script.R
# R script for Mann–Whitney U analysis of population coverage rates.

library(readr)
library(dplyr)
library(purrr)
library(tibble)
library(stringr)

file_path <- file.choose()
df <- read_csv(file_path, show_col_types = FALSE)

df <- df %>%
  mutate(
    regional_classification = trimws(regional_classification),
    regional_classification = factor(
      regional_classification,
      levels = c("23 special wards", "Tama region")
    )
  )

indicator_vars <- names(df)[str_detect(names(df), "^(pharmacy|hospital|clinic|dental|elderly)_(400|800|1600|3200)$")]

extract_facility <- function(x) str_extract(x, "^(pharmacy|hospital|clinic|dental|elderly)")
extract_distance <- function(x) str_extract(x, "(400|800|1600|3200)$")

run_mwu <- function(var_name) {
  x <- suppressWarnings(as.numeric(df[[var_name]]))
  g <- df$regional_classification

  keep <- !is.na(x) & !is.na(g)
  x <- x[keep]
  g <- droplevels(g[keep])

  test <- wilcox.test(x ~ g, exact = FALSE)

  tibble(
    variable = var_name,
    facility_type = extract_facility(var_name),
    distance_m = extract_distance(var_name),
    n_total = length(x),
    n_23_special_wards = sum(g == "23 special wards"),
    n_tama_region = sum(g == "Tama region"),
    median_23_special_wards = median(x[g == "23 special wards"], na.rm = TRUE),
    median_tama_region = median(x[g == "Tama region"], na.rm = TRUE),
    W = unname(test$statistic),
    p_value = test$p.value
  )
}

results <- map_dfr(indicator_vars, run_mwu) %>%
  arrange(as.numeric(distance_m), facility_type)

out_dir <- dirname(file_path)
write_csv(results, file.path(out_dir, "results_mann_whitney_u_population_coverage_rates.csv"))

cat("\nSaved:", file.path(out_dir, "results_mann_whitney_u_population_coverage_rates.csv"), "\n")
print(results)
