# Supplementary material for: Spatial analysis of accessibility to healthcare-related facilities in Tokyo Metropolis using geographic information systems
Source: PLoS One. 2026 May 29;21(5):e0350130. doi: 10.1371/journal.pone.0350130 (PMC13221066; doi:10.1371/journal.pone.0350130)
Supplement: S16 Script — R script for Spearman correlation analysis of facility–transportation proximity rates. (R) [file pone.0350130.s016.R]

# S16 Script.R
# R script for Spearman correlation analysis of facility–transportation proximity rates.

library(readr)
library(dplyr)
library(purrr)
library(tibble)
library(stringr)

file_path <- file.choose()
df <- read_csv(file_path, show_col_types = FALSE)

indicator_vars <- names(df)[str_detect(names(df), "^(pharmacy|hospital|clinic|dental|elderly)_(busstop|busroute|station)_(250|500|1000|2000|3000)$")]

extract_facility <- function(x) str_extract(x, "^(pharmacy|hospital|clinic|dental|elderly)")
extract_mode <- function(x) str_extract(x, "(busstop|busroute|station)")
extract_distance <- function(x) str_extract(x, "(250|500|1000|2000|3000)$")

run_spearman <- function(var_name, correlate_var) {
  x <- suppressWarnings(as.numeric(df[[var_name]]))
  y <- suppressWarnings(as.numeric(df[[correlate_var]]))

  keep <- !is.na(x) & !is.na(y)
  x <- x[keep]
  y <- y[keep]

  test <- cor.test(x, y, method = "spearman", exact = FALSE)

  tibble(
    variable = var_name,
    facility_type = extract_facility(var_name),
    transport_type = extract_mode(var_name),
    distance_m = extract_distance(var_name),
    correlate_with = correlate_var,
    n = length(x),
    rho = unname(test$estimate),
    p_value = test$p.value
  )
}

results_density <- map_dfr(indicator_vars, ~ run_spearman(.x, "population_density"))
results_aging   <- map_dfr(indicator_vars, ~ run_spearman(.x, "aging_rate"))
results_all <- bind_rows(results_density, results_aging) %>%
  arrange(correlate_with, transport_type, as.numeric(distance_m), facility_type)

out_dir <- dirname(file_path)
write_csv(results_all, file.path(out_dir, "results_spearman_facility_transportation_proximity_rates.csv"))

cat("\nSaved:", file.path(out_dir, "results_spearman_facility_transportation_proximity_rates.csv"), "\n")
print(results_all)
