# Supplementary material for: Spatial analysis of accessibility to healthcare-related facilities in Tokyo Metropolis using geographic information systems
Source: PLoS One. 2026 May 29;21(5):e0350130. doi: 10.1371/journal.pone.0350130 (PMC13221066; doi:10.1371/journal.pone.0350130)
Supplement: S17 Table — Input data for Mann–Whitney U analysis of population coverage rates. (CSV) [file pone.0350130.s017.csv]

secondary_medical_area	regional_classification	pharmacy_400	hospital_400	clinic_400	dental_400	elderly_400	pharmacy_800	hospital_800	clinic_800	dental_800	elderly_800	pharmacy_1600	hospital_1600	clinic_1600	dental_1600	elderly_1600	pharmacy_3200	hospital_3200	clinic_3200	dental_3200	elderly_3200
Central	23 special wards	95.363	29.257	98.917	97.155	61.236	99.982	73.892	99.987	99.842	92.001	100.0	97.474	100.0	100.0	99.399	100.0	100.0	100.0	100.0	100.0
Southern	23 special wards	95.198	27.11	96.864	96.264	62.224	99.976	62.516	99.749	99.929	93.851	100.0	97.944	100.0	100.0	99.214	100.0	100.0	100.0	100.0	100.0
Southwestern	23 special wards	87.577	21.623	95.752	93.345	54.45	99.339	61.105	99.489	99.639	94.399	100.0	94.546	100.0	100.0	99.999	100.0	100.0	100.0	100.0	100.0
Western	23 special wards	91.86	23.172	97.499	94.217	63.661	100.0	65.4	100.0	99.985	97.019	100.0	97.895	100.0	100.0	100.0	100.0	100.0	100.0	100.0	100.0
Northwestern	23 special wards	90.619	34.367	95.508	92.358	62.21	99.914	78.346	99.938	99.685	97.423	100.0	99.195	100.0	100.0	100.0	100.0	100.0	100.0	100.0	100.0
Northeastern	23 special wards	87.139	38.164	89.862	87.161	71.962	99.356	79.937	99.741	98.88	97.444	100.0	97.983	100.0	99.961	100.0	100.0	100.0	100.0	100.0	100.0
Eastern	23 special wards	84.482	27.226	89.211	89.865	59.27	99.003	70.938	99.701	99.391	93.64	99.955	98.224	99.998	100.0	99.613	100.0	100.0	100.0	100.0	99.956
Nishitama	Tama region	56.62	11.319	57.971	51.272	29.544	81.286	36.903	86.455	80.16	69.745	94.155	82.209	97.596	92.301	96.687	98.407	95.96	99.449	98.26	99.378
Minamitama	Tama region	61.973	13.529	66.163	63.24	32.68	91.944	39.577	93.84	91.347	76.1	98.839	77.338	99.196	98.07	99.123	99.769	99.767	99.938	99.602	99.921
Western Kitatama	Tama region	70.213	15.48	76.91	76.45	45.935	95.623	44.628	97.696	97.051	87.14	99.999	92.109	99.996	99.996	99.935	100.0	99.986	100.0	100.0	100.0
Southern Kitatama	Tama region	79.246	21.778	85.597	81.878	46.258	98.309	59.686	99.234	98.345	89.911	100.0	97.142	100.0	100.0	100.0	100.0	100.0	100.0	100.0	100.0
Northern Kitatama	Tama region	75.966	20.912	77.397	71.87	51.541	99.098	55.376	97.701	96.666	93.202	100.0	95.968	100.0	100.0	99.878	100.0	100.0	100.0	100.0	100.0
