# Supplementary material for: Spatial analysis of accessibility to healthcare-related facilities in Tokyo Metropolis using geographic information systems
Source: PLoS One. 2026 May 29;21(5):e0350130. doi: 10.1371/journal.pone.0350130 (PMC13221066; doi:10.1371/journal.pone.0350130)
Supplement: S20 Table — Input data for Spearman correlation analysis of facility–transportation proximity rates. (CSV) [file pone.0350130.s020.csv]

secondary_medical_area	population_density	aging_rate	pharmacy_busstop_250	hospital_busstop_250	clinic_busstop_250	dental_busstop_250	elderly_busstop_250	pharmacy_busroute_250	hospital_busroute_250	clinic_busroute_250	dental_busroute_250	elderly_busroute_250	pharmacy_station_250	hospital_station_250	clinic_station_250	dental_station_250	elderly_station_250	pharmacy_busstop_500	hospital_busstop_500	clinic_busstop_500	dental_busstop_500	elderly_busstop_500	pharmacy_busroute_500	hospital_busroute_500	clinic_busroute_500	dental_busroute_500	elderly_busroute_500	pharmacy_station_500	hospital_station_500	clinic_station_500	dental_station_500	elderly_station_500	pharmacy_busstop_1000	hospital_busstop_1000	clinic_busstop_1000	dental_busstop_1000	elderly_busstop_1000	pharmacy_busroute_1000	hospital_busroute_1000	clinic_busroute_1000	dental_busroute_1000	elderly_busroute_1000	pharmacy_station_1000	hospital_station_1000	clinic_station_1000	dental_station_1000	elderly_station_1000	pharmacy_busstop_2000	hospital_busstop_2000
Central	14934.209	17.68	97.756	100.0	94.675	95.728	94.444	100.0	100.0	98.466	99.16	7.283	73.352	50.0	76.85	75.0	2.591	100.0	100.0	100.0	100.0	100.0	100.0	100.0	100.0	100.0	100.0	91.725	89.13	95.442	95.378	80.556	100	100.0	100.0	100	100.0	100	100.0	100.0	100	100.0	100.0	100.0	99.955	99.86	100.0	100	100
Southern	14082.693	20.62	76.241	72.973	76.444	75.373	71.724	83.865	81.081	84.222	82.985	80.0	55.851	37.838	59.111	56.269	25.517	92.73	89.189	94.889	95.522	95.862	95.213	89.189	97.111	96.567	95.862	82.979	67.568	84.889	83.881	57.931	100	100.0	100.0	100	100.0	100	100.0	100.0	100	100.0	97.34	97.297	97.667	98.507	95.172	100	100
Southwestern	16825.83	19.46	87.97	97.826	89.964	86.518	85.882	91.579	97.826	92.944	90.804	90.0	58.346	39.13	58.273	58.304	5.294	98.496	100.0	99.148	98.75	98.824	99.098	100.0	99.513	99.375	99.412	80.451	69.565	82.36	81.964	39.412	100	100.0	100.0	100	100.0	100	100.0	100.0	100	100.0	95.789	95.652	96.959	96.607	74.118	100	100
Western	19044.39	19.15	92.643	94.737	92.632	91.449	73.333	94.444	94.737	94.436	94.062	77.778	63.363	26.316	63.459	61.401	17.222	99.55	97.368	99.474	99.762	97.778	99.7	97.368	99.474	99.762	98.333	82.583	57.895	86.617	86.342	53.889	100	100.0	100.0	100	100.0	100	100.0	100.0	100	100.0	98.048	94.737	98.872	97.981	94.444	100	100
Northwestern	17557.573	21.96	83.713	80.0	84.983	82.723	70.979	87.405	83.529	88.97	87.512	75.874	53.094	28.235	56.346	54.178	12.937	98.371	98.824	98.605	98.685	97.203	99.349	100.0	99.402	99.437	98.252	77.633	69.412	81.262	80.939	43.007	100	100.0	100.0	100	100.0	100	100.0	100.0	100	100.0	94.68	94.118	95.482	95.681	83.916	100	100
Northeastern	13923.674	24.35	91.783	89.655	92.601	91.584	85.926	95.969	95.402	95.838	93.894	92.222	41.86	20.69	46.012	42.904	12.593	100.0	100.0	100.0	99.835	100.0	100.0	100.0	100.0	100.0	100.0	65.271	42.529	68.786	65.347	35.556	100	100.0	100.0	100	100.0	100	100.0	100.0	100	100.0	89.922	74.713	91.329	89.934	71.481	100	100
Eastern	14590.978	21.14	94.527	96.296	94.207	93.831	85.572	97.347	100.0	97.154	97.418	91.542	45.605	24.074	49.187	42.181	11.443	100.0	100.0	100.0	99.857	100.0	100.0	100.0	100.0	99.857	100.0	70.813	61.111	73.679	67.288	37.313	100	100.0	100.0	100	100.0	100	100.0	100.0	100	100.0	88.557	79.63	90.447	89.24	73.632	100	100
Nishitama	6639.295	30.52	81.481	71.429	76.636	93.571	64.706	91.358	78.571	85.047	96.429	74.79	24.074	3.571	25.234	30.0	1.681	95.679	82.143	95.327	98.571	84.874	98.765	85.714	97.196	99.286	89.916	48.765	28.571	42.523	54.286	10.084	100	92.857	98.598	100	99.16	100	92.857	98.598	100	99.16	76.543	35.714	68.692	77.857	35.294	100	100
Minamitama	4453.216	26.25	95.164	76.119	91.815	92.36	77.193	98.273	83.582	97.628	97.623	88.596	35.924	8.955	39.265	37.521	4.386	99.827	94.03	99.881	99.83	99.561	100.0	97.015	100.0	100.0	99.561	50.259	20.896	57.058	54.839	17.544	100	100.0	100.0	100	100.0	100	100.0	100.0	100	100.0	70.466	46.269	74.496	72.496	40.789	100	100
Western Kitatama	7329.38	24.63	97.02	91.304	96.437	96.677	85.714	99.338	95.652	98.664	98.187	93.277	38.079	17.391	43.653	37.764	3.361	100.0	100.0	100.0	100.0	100.0	100.0	100.0	100.0	100.0	100.0	60.265	47.826	64.811	58.912	18.487	100	100.0	100.0	100	100.0	100	100.0	100.0	100	100.0	80.795	73.913	88.641	81.571	73.109	100	100
Southern Kitatama	11132.311	21.29	96.349	89.744	95.979	96.731	92.742	97.769	92.308	97.147	97.5	94.355	42.596	17.949	47.73	44.231	6.452	99.391	100.0	99.611	99.038	99.194	99.594	100.0	99.611	99.231	100.0	61.055	38.462	66.796	65.577	19.355	100	100.0	100.0	100	100.0	100	100.0	100.0	100	100.0	79.919	74.359	83.658	83.269	54.839	100	100
Northern Kitatama	9802.258	25.15	90.725	87.805	87.981	88.07	83.688	93.913	87.805	92.308	93.333	87.234	42.029	14.634	42.067	41.053	4.965	99.13	95.122	99.279	98.246	97.163	99.13	95.122	99.519	98.947	97.872	55.652	26.829	60.337	60.351	17.73	100	100.0	100.0	100	100.0	100	100.0	100.0	100	100.0	77.391	53.659	82.452	79.298	51.773	100	100
[truncated: 28 more columns]
