# Supplementary material for: Spatial analysis of accessibility to healthcare-related facilities in Tokyo Metropolis using geographic information systems
Source: PLoS One. 2026 May 29;21(5):e0350130. doi: 10.1371/journal.pone.0350130 (PMC13221066; doi:10.1371/journal.pone.0350130)
Supplement: S21 Table — Results of Mann–Whitney U analysis of population coverage rates. (CSV) [file pone.0350130.s021.csv]

variable	facility_type	distance_m	n_total	n_23_special_wards	n_tama_region	median_23_special_wards	median_tama_region	W	p_value
clinic_400	clinic	400	12	7	5	95.752	76.91	35	0.0057661209142372645
dental_400	dental	400	12	7	5	93.345	71.87	35	0.0057661209142372645
elderly_400	elderly	400	12	7	5	62.21	45.935	35	0.0057661209142372645
hospital_400	hospital	400	12	7	5	27.226	15.48	34	0.00936611163306672
pharmacy_400	pharmacy	400	12	7	5	90.619	70.213	35	0.0057661209142372645
clinic_800	clinic	800	12	7	5	99.749	97.696	35	0.0057661209142372645
dental_800	dental	800	12	7	5	99.685	96.666	35	0.0057661209142372645
elderly_800	elderly	800	12	7	5	94.399	87.14	34	0.00936611163306672
hospital_800	hospital	800	12	7	5	70.938	44.628	35	0.0057661209142372645
pharmacy_800	pharmacy	800	12	7	5	99.914	95.623	34	0.00936611163306672
clinic_1600	clinic	1600	12	7	5	100	99.996	27	0.08200998384950416
dental_1600	dental	1600	12	7	5	100	99.996	26	0.1221279928801522
elderly_1600	elderly	1600	12	7	5	99.999	99.878	23.5	0.3632261540547447
hospital_1600	hospital	1600	12	7	5	97.944	92.109	33	0.014850937887364898
pharmacy_1600	pharmacy	1600	12	7	5	100	99.999	26	0.1221279928801522
clinic_3200	clinic	3200	12	7	5	100	100	24.5	0.10461329831971725
dental_3200	dental	3200	12	7	5	100	100	24.5	0.10461329831971725
elderly_3200	elderly	3200	12	7	5	100	100	23	0.286504978092985
hospital_3200	hospital	3200	12	7	5	100	99.986	28	0.033036438197752246
pharmacy_3200	pharmacy	3200	12	7	5	100	100	24.5	0.10461329831971725
