# Supplementary material for: Spatial analysis of accessibility to healthcare-related facilities in Tokyo Metropolis using geographic information systems
Source: PLoS One. 2026 May 29;21(5):e0350130. doi: 10.1371/journal.pone.0350130 (PMC13221066; doi:10.1371/journal.pone.0350130)
Supplement: S22 Table — Results of Spearman correlation analysis of population coverage rates. (CSV) [file pone.0350130.s022.csv]

variable	facility_type	distance_m	correlate_with	n	rho	p_value
clinic_400	clinic	400	aging_rate	12	-0.9300699300699302	1.170222792865952e-5
dental_400	dental	400	aging_rate	12	-0.9440559440559443	3.927261080966078e-6
elderly_400	elderly	400	aging_rate	12	-0.6293706293706295	0.02831967129575999
hospital_400	hospital	400	aging_rate	12	-0.5664335664335665	0.054842119775407844
pharmacy_400	pharmacy	400	aging_rate	12	-0.8881118881118882	1.1413359814617834e-4
clinic_800	clinic	800	aging_rate	12	-0.8251748251748252	9.513628555555071e-4
dental_800	dental	800	aging_rate	12	-0.9020979020979022	5.9978574465377314e-5
elderly_800	elderly	800	aging_rate	12	-0.48951048951048953	0.10625237175934597
hospital_800	hospital	800	aging_rate	12	-0.6013986013986015	0.03858845292201944
pharmacy_800	pharmacy	800	aging_rate	12	-0.7972027972027973	0.0019003677255282703
clinic_1600	clinic	1600	aging_rate	12	-0.6448712224790822	0.023566307362381227
dental_1600	dental	1600	aging_rate	12	-0.7488827099757084	0.005066069231668099
elderly_1600	elderly	1600	aging_rate	12	-0.30965756545631107	0.32734902652269615
hospital_1600	hospital	1600	aging_rate	12	-0.48251748251748255	0.11210929146889198
pharmacy_1600	pharmacy	1600	aging_rate	12	-0.6115875464801618	0.03458334728244118
clinic_3200	clinic	3200	aging_rate	12	-0.6504436355879909	0.022008556958211155
dental_3200	dental	3200	aging_rate	12	-0.6504436355879909	0.022008556958211155
elderly_3200	elderly	3200	aging_rate	12	-0.5323790153241734	0.07476997191941531
hospital_3200	hospital	3200	aging_rate	12	-0.7159579861256126	0.008824916610432765
pharmacy_3200	pharmacy	3200	aging_rate	12	-0.6504436355879909	0.022008556958211155
clinic_400	clinic	400	population_density	12	0.8741258741258742	2.0071307332423193e-4
dental_400	dental	400	population_density	12	0.8461538461538463	5.211337004810042e-4
elderly_400	elderly	400	population_density	12	0.7482517482517483	0.005124081698753069
hospital_400	hospital	400	population_density	12	0.6783216783216784	0.0153173290532817
pharmacy_400	pharmacy	400	population_density	12	0.8461538461538463	5.211337004810042e-4
clinic_800	clinic	800	population_density	12	0.8881118881118882	1.1413359814618011e-4
dental_800	dental	800	population_density	12	0.8951048951048952	8.36658642909169e-5
elderly_800	elderly	800	population_density	12	0.7692307692307694	0.0034464502618274493
hospital_800	hospital	800	population_density	12	0.7482517482517483	0.005124081698753069
pharmacy_800	pharmacy	800	population_density	12	0.8391608391608392	6.428259886278226e-4
clinic_1600	clinic	1600	population_density	12	0.6823153579778676	0.014498999744933256
dental_1600	dental	1600	population_density	12	0.7322408719762482	0.00677118231744804
elderly_1600	elderly	1600	population_density	12	0.5410109189581527	0.0693117958616023
hospital_1600	hospital	1600	population_density	12	0.6923076923076924	0.012593030496094107
pharmacy_1600	pharmacy	1600	population_density	12	0.6407107629792171	0.024780463416025557
clinic_3200	clinic	3200	population_density	12	0.639692501115462	0.025084402523211823
dental_3200	dental	3200	population_density	12	0.639692501115462	0.025084402523211823
elderly_3200	elderly	3200	population_density	12	0.5232000667841015	0.0808894208851448
hospital_3200	hospital	3200	population_density	12	0.7526737802859004	0.004727877505820904
pharmacy_3200	pharmacy	3200	population_density	12	0.639692501115462	0.025084402523211823
