# Supplementary material for: Spatial analysis of accessibility to healthcare-related facilities in Tokyo Metropolis using geographic information systems
Source: PLoS One. 2026 May 29;21(5):e0350130. doi: 10.1371/journal.pone.0350130 (PMC13221066; doi:10.1371/journal.pone.0350130)
Supplement: S23 Table — Results of Mann–Whitney U analysis of facility–transportation proximity rates. (CSV) [file pone.0350130.s023.csv]

variable	facility_type	transport_type	distance_m	n_total	n_23_special_wards	n_tama_region	median_23_special_wards	median_tama_region	W	p_value
clinic_busroute_250	clinic	busroute	250	12	7	5	94.436	97.147	14	0.6261174799167386
dental_busroute_250	dental	busroute	250	12	7	5	93.894	97.5	9	0.1938764307420625
elderly_busroute_250	elderly	busroute	250	12	7	5	80	88.596	12	0.41679281184762695
hospital_busroute_250	hospital	busroute	250	12	7	5	95.402	87.805	25	0.2547908560590559
pharmacy_busroute_250	pharmacy	busroute	250	12	7	5	94.444	97.769	12	0.41679281184762695
clinic_busroute_500	clinic	busroute	500	12	7	5	99.513	99.611	15	0.7362764217710497
dental_busroute_500	dental	busroute	500	12	7	5	99.762	99.286	20	0.7409233278382104
elderly_busroute_500	elderly	busroute	500	12	7	5	99.412	99.561	19	0.8662731725352382
hospital_busroute_500	hospital	busroute	500	12	7	5	100	97.015	24	0.2772295845540853
pharmacy_busroute_500	pharmacy	busroute	500	12	7	5	99.7	99.594	18	1
clinic_busroute_1000	clinic	busroute	1000	12	7	5	100	100	21	0.3104944343172349
dental_busroute_1000	dental	busroute	1000	12	7	5	100	100	17.5	NA
elderly_busroute_1000	elderly	busroute	1000	12	7	5	100	100	21	0.3104944343172349
hospital_busroute_1000	hospital	busroute	1000	12	7	5	100	100	21	0.3104944343172349
pharmacy_busroute_1000	pharmacy	busroute	1000	12	7	5	100	100	17.5	NA
clinic_busroute_2000	clinic	busroute	2000	12	7	5	100	100	17.5	NA
dental_busroute_2000	dental	busroute	2000	12	7	5	100	100	17.5	NA
elderly_busroute_2000	elderly	busroute	2000	12	7	5	100	100	17.5	NA
hospital_busroute_2000	hospital	busroute	2000	12	7	5	100	100	17.5	NA
pharmacy_busroute_2000	pharmacy	busroute	2000	12	7	5	100	100	17.5	NA
clinic_busroute_3000	clinic	busroute	3000	12	7	5	100	100	17.5	NA
dental_busroute_3000	dental	busroute	3000	12	7	5	100	100	17.5	NA
elderly_busroute_3000	elderly	busroute	3000	12	7	5	100	100	17.5	NA
hospital_busroute_3000	hospital	busroute	3000	12	7	5	100	100	17.5	NA
pharmacy_busroute_3000	pharmacy	busroute	3000	12	7	5	100	100	17.5	NA
clinic_busstop_250	clinic	busstop	250	12	7	5	92.601	91.815	15	0.7453330673308027
dental_busstop_250	dental	busstop	250	12	7	5	91.449	93.571	8	0.14385186965485366
elderly_busstop_250	elderly	busstop	250	12	7	5	85.572	83.688	19	0.8709911947974633
hospital_busstop_250	hospital	busstop	250	12	7	5	94.737	87.805	26	0.1938764307420625
pharmacy_busstop_250	pharmacy	busstop	250	12	7	5	91.783	95.164	13	0.5159516963585487
clinic_busstop_500	clinic	busstop	500	12	7	5	99.474	99.611	17.5	1
dental_busstop_500	dental	busstop	500	12	7	5	99.762	99.038	19.5	0.8072103922210577
elderly_busstop_500	elderly	busstop	500	12	7	5	98.824	99.194	20.5	0.6793951930974591
hospital_busstop_500	hospital	busstop	500	12	7	5	100	95.122	23	0.38607109043645166
pharmacy_busstop_500	pharmacy	busstop	500	12	7	5	99.55	99.391	18.5	0.9341237069211934
clinic_busstop_1000	clinic	busstop	1000	12	7	5	100	100	21	0.3104944343172349
dental_busstop_1000	dental	busstop	1000	12	7	5	100	100	17.5	NA
elderly_busstop_1000	elderly	busstop	1000	12	7	5	100	100	21	0.3104944343172349
hospital_busstop_1000	hospital	busstop	1000	12	7	5	100	100	21	0.3104944343172349
pharmacy_busstop_1000	pharmacy	busstop	1000	12	7	5	100	100	17.5	NA
clinic_busstop_2000	clinic	busstop	2000	12	7	5	100	100	17.5	NA
dental_busstop_2000	dental	busstop	2000	12	7	5	100	100	17.5	NA
elderly_busstop_2000	elderly	busstop	2000	12	7	5	100	100	17.5	NA
hospital_busstop_2000	hospital	busstop	2000	12	7	5	100	100	17.5	NA
pharmacy_busstop_2000	pharmacy	busstop	2000	12	7	5	100	100	17.5	NA
clinic_busstop_3000	clinic	busstop	3000	12	7	5	100	100	17.5	NA
dental_busstop_3000	dental	busstop	3000	12	7	5	100	100	17.5	NA
elderly_busstop_3000	elderly	busstop	3000	12	7	5	100	100	17.5	NA
hospital_busstop_3000	hospital	busstop	3000	12	7	5	100	100	17.5	NA
pharmacy_busstop_3000	pharmacy	busstop	3000	12	7	5	100	100	17.5	NA
clinic_station_250	clinic	station	250	12	7	5	58.273	42.067	34	0.00936611163306672
dental_station_250	dental	station	250	12	7	5	56.269	37.764	33	0.014850937887364898
elderly_station_250	elderly	station	250	12	7	5	12.593	4.386	30	0.051319903588071196
hospital_station_250	hospital	station	250	12	7	5	28.235	14.634	35	0.0057661209142372645
pharmacy_station_250	pharmacy	station	250	12	7	5	55.851	38.079	33	0.014850937887364898
clinic_station_500	clinic	station	500	12	7	5	82.36	60.337	35	0.0057661209142372645
dental_station_500	dental	station	500	12	7	5	81.964	58.912	34	0.00936611163306672
elderly_station_500	elderly	station	500	12	7	5	43.007	17.73	35	0.0057661209142372645
hospital_station_500	hospital	station	500	12	7	5	67.568	28.571	34	0.00936611163306672
pharmacy_station_500	pharmacy	station	500	12	7	5	80.451	55.652	35	0.0057661209142372645
clinic_station_1000	clinic	station	1000	12	7	5	96.959	82.452	35	0.0057661209142372645
dental_station_1000	dental	station	1000	12	7	5	96.607	79.298	35	0.0057661209142372645
elderly_station_1000	elderly	station	1000	12	7	5	83.916	51.773	34	0.00936611163306672
hospital_station_1000	hospital	station	1000	12	7	5	94.737	53.659	35	0.0057661209142372645
pharmacy_station_1000	pharmacy	station	1000	12	7	5	95.789	77.391	35	0.0057661209142372645
clinic_station_2000	clinic	station	2000	12	7	5	99.939	97.596	34	0.008876955019087715
dental_station_2000	dental	station	2000	12	7	5	100	97.583	35	0.0042004626510642575
elderly_station_2000	elderly	station	2000	12	7	5	99.502	91.935	34	0.008876955019087715
hospital_station_2000	hospital	station	2000	12	7	5	100	94.872	30.5	0.030241633691202318
pharmacy_station_2000	pharmacy	station	2000	12	7	5	100	96.146	35	0.004948574882278455
clinic_station_3000	clinic	station	3000	12	7	5	100	99.76	30.5	0.030241633691202318
dental_station_3000	dental	station	3000	12	7	5	100	99.649	31.5	0.009088387328010039
elderly_station_3000	elderly	station	3000	12	7	5	100	100	23	0.286504978092985
hospital_station_3000	hospital	station	3000	12	7	5	100	100	24.5	0.10461329831971725
pharmacy_station_3000	pharmacy	station	3000	12	7	5	100	99.669	31.5	0.009088387328010039
