# Supplementary material for: Spatial analysis of accessibility to healthcare-related facilities in Tokyo Metropolis using geographic information systems
Source: PLoS One. 2026 May 29;21(5):e0350130. doi: 10.1371/journal.pone.0350130 (PMC13221066; doi:10.1371/journal.pone.0350130)
Supplement: S24 Table — Results of Spearman correlation analysis of facility–transportation proximity rates. (CSV) [file pone.0350130.s024.csv]

variable	facility_type	transport_type	distance_m	correlate_with	n	rho	p_value
clinic_busroute_250	clinic	busroute	250	aging_rate	12	-0.09090909090909093	0.7787253962454427
dental_busroute_250	dental	busroute	250	aging_rate	12	0.07692307692307693	0.8121826980280592
elderly_busroute_250	elderly	busroute	250	aging_rate	12	0.16783216783216784	0.6020994277865381
hospital_busroute_250	hospital	busroute	250	aging_rate	12	-0.54641064530391	0.06604060406823499
pharmacy_busroute_250	pharmacy	busroute	250	aging_rate	12	-0.05594405594405595	0.862898073694971
clinic_busroute_500	clinic	busroute	500	aging_rate	12	0.05075796486684262	0.8755159205894297
dental_busroute_500	dental	busroute	500	aging_rate	12	-0.010677847084700381	0.9737264800375163
elderly_busroute_500	elderly	busroute	500	aging_rate	12	-0.24653868649609273	0.43984026997998216
hospital_busroute_500	hospital	busroute	500	aging_rate	12	-0.4054958414957615	0.190954089412698
pharmacy_busroute_500	pharmacy	busroute	500	aging_rate	12	-0.03625568919060187	0.9109332051797949
clinic_busroute_1000	clinic	busroute	1000	aging_rate	12	-0.4803844614152615	0.11393741215192033
dental_busroute_1000	dental	busroute	1000	aging_rate	12	NA	NA
elderly_busroute_1000	elderly	busroute	1000	aging_rate	12	-0.4803844614152615	0.11393741215192033
hospital_busroute_1000	hospital	busroute	1000	aging_rate	12	-0.4803844614152615	0.11393741215192033
pharmacy_busroute_1000	pharmacy	busroute	1000	aging_rate	12	NA	NA
clinic_busroute_2000	clinic	busroute	2000	aging_rate	12	NA	NA
dental_busroute_2000	dental	busroute	2000	aging_rate	12	NA	NA
elderly_busroute_2000	elderly	busroute	2000	aging_rate	12	NA	NA
hospital_busroute_2000	hospital	busroute	2000	aging_rate	12	NA	NA
pharmacy_busroute_2000	pharmacy	busroute	2000	aging_rate	12	NA	NA
clinic_busroute_3000	clinic	busroute	3000	aging_rate	12	NA	NA
dental_busroute_3000	dental	busroute	3000	aging_rate	12	NA	NA
elderly_busroute_3000	elderly	busroute	3000	aging_rate	12	NA	NA
hospital_busroute_3000	hospital	busroute	3000	aging_rate	12	NA	NA
pharmacy_busroute_3000	pharmacy	busroute	3000	aging_rate	12	NA	NA
clinic_busstop_250	clinic	busstop	250	aging_rate	12	-0.2517482517482518	0.4299187850328843
dental_busstop_250	dental	busstop	250	aging_rate	12	0.1188811188811189	0.712884219214772
elderly_busstop_250	elderly	busstop	250	aging_rate	12	-0.37762237762237766	0.22620604493502652
hospital_busstop_250	hospital	busstop	250	aging_rate	12	-0.7062937062937064	0.010245193941127892
pharmacy_busstop_250	pharmacy	busstop	250	aging_rate	12	-0.16783216783216784	0.6020994277865378
clinic_busstop_500	clinic	busstop	500	aging_rate	12	-0.08898205903916986	0.7833160832034807
dental_busstop_500	dental	busstop	500	aging_rate	12	-0.2031526758181204	0.5265630529109772
elderly_busstop_500	elderly	busstop	500	aging_rate	12	-0.20999765933244083	0.512414615196876
hospital_busstop_500	hospital	busstop	500	aging_rate	12	-0.4329503668035665	0.15976580406865115
pharmacy_busstop_500	pharmacy	busstop	500	aging_rate	12	-0.1174563179317042	0.716198779051042
clinic_busstop_1000	clinic	busstop	1000	aging_rate	12	-0.4803844614152615	0.11393741215192033
dental_busstop_1000	dental	busstop	1000	aging_rate	12	NA	NA
elderly_busstop_1000	elderly	busstop	1000	aging_rate	12	-0.4803844614152615	0.11393741215192033
hospital_busstop_1000	hospital	busstop	1000	aging_rate	12	-0.4803844614152615	0.11393741215192033
pharmacy_busstop_1000	pharmacy	busstop	1000	aging_rate	12	NA	NA
clinic_busstop_2000	clinic	busstop	2000	aging_rate	12	NA	NA
dental_busstop_2000	dental	busstop	2000	aging_rate	12	NA	NA
elderly_busstop_2000	elderly	busstop	2000	aging_rate	12	NA	NA
hospital_busstop_2000	hospital	busstop	2000	aging_rate	12	NA	NA
pharmacy_busstop_2000	pharmacy	busstop	2000	aging_rate	12	NA	NA
clinic_busstop_3000	clinic	busstop	3000	aging_rate	12	NA	NA
dental_busstop_3000	dental	busstop	3000	aging_rate	12	NA	NA
elderly_busstop_3000	elderly	busstop	3000	aging_rate	12	NA	NA
hospital_busstop_3000	hospital	busstop	3000	aging_rate	12	NA	NA
pharmacy_busstop_3000	pharmacy	busstop	3000	aging_rate	12	NA	NA
clinic_station_250	clinic	station	250	aging_rate	12	-0.9720279720279722	1.2868115751495013e-7
dental_station_250	dental	station	250	aging_rate	12	-0.9440559440559443	3.927261080966078e-6
elderly_station_250	elderly	station	250	aging_rate	12	-0.4195804195804196	0.17451900813005947
hospital_station_250	hospital	station	250	aging_rate	12	-0.9090909090909093	4.1910446530342335e-5
pharmacy_station_250	pharmacy	station	250	aging_rate	12	-0.9580419580419582	9.543581826838163e-7
clinic_station_500	clinic	station	500	aging_rate	12	-0.9580419580419582	9.543581826838163e-7
dental_station_500	dental	station	500	aging_rate	12	-0.9650349650349651	3.880985299627454e-7
elderly_station_500	elderly	station	500	aging_rate	12	-0.9160839160839161	2.8428045348546742e-5
hospital_station_500	hospital	station	500	aging_rate	12	-0.8181818181818183	0.001143105086804052
pharmacy_station_500	pharmacy	station	500	aging_rate	12	-0.9440559440559443	3.927261080966078e-6
clinic_station_1000	clinic	station	1000	aging_rate	12	-0.9160839160839161	2.8428045348546742e-5
dental_station_1000	dental	station	1000	aging_rate	12	-0.9160839160839161	2.8428045348546742e-5
elderly_station_1000	elderly	station	1000	aging_rate	12	-0.8881118881118882	1.1413359814617834e-4
hospital_station_1000	hospital	station	1000	aging_rate	12	-0.9370629370629372	6.9931649532105915e-6
pharmacy_station_1000	pharmacy	station	1000	aging_rate	12	-0.9090909090909093	4.1910446530342335e-5
clinic_station_2000	clinic	station	2000	aging_rate	12	-0.9648126568294783	4.0044369380942967e-7
dental_station_2000	dental	station	2000	aging_rate	12	-0.9208945054412875	2.133768622712795e-5
elderly_station_2000	elderly	station	2000	aging_rate	12	-0.8662186627009184	2.6844291079927295e-4
hospital_station_2000	hospital	station	2000	aging_rate	12	-0.7763247956477746	0.002986663429786583
pharmacy_station_2000	pharmacy	station	2000	aging_rate	12	-0.8898205903916985	1.0599541411963533e-4
clinic_station_3000	clinic	station	3000	aging_rate	12	-0.9293503563283454	1.230165371304191e-5
dental_station_3000	dental	station	3000	aging_rate	12	-0.8404128189727393	6.195680576432632e-4
elderly_station_3000	elderly	station	3000	aging_rate	12	-0.6608842948851809	0.019293713890780072
hospital_station_3000	hospital	station	3000	aging_rate	12	-0.6504436355879909	0.022008556958211155
pharmacy_station_3000	pharmacy	station	3000	aging_rate	12	-0.8237709809732792	9.877004607688016e-4
clinic_busroute_250	clinic	busroute	250	population_density	12	-0.18181818181818185	0.5717012385276553
dental_busroute_250	dental	busroute	250	population_density	12	-0.39160839160839167	0.2080634636953532
elderly_busroute_250	elderly	busroute	250	population_density	12	-0.29370629370629375	0.35414764123292153
hospital_busroute_250	hospital	busroute	250	population_density	12	0.3537658665108649	0.259266528676314
pharmacy_busroute_250	pharmacy	busroute	250	population_density	12	-0.2657342657342658	0.40383308831471154
clinic_busroute_500	clinic	busroute	500	population_density	12	-0.26104096217233347	0.41249631869094083
dental_busroute_500	dental	busroute	500	population_density	12	-0.03915210597723474	0.9038457694604443
elderly_busroute_500	elderly	busroute	500	population_density	12	0.01450227567624075	0.9643208120702008
hospital_busroute_500	hospital	busroute	500	population_density	12	0.4132938384476031	0.18174099540516175
pharmacy_busroute_500	pharmacy	busroute	500	population_density	12	-0.07976251621932412	0.805365010461281
clinic_busroute_1000	clinic	busroute	1000	population_density	12	0.39304183206703214	0.2062557566199831
dental_busroute_1000	dental	busroute	1000	population_density	12	NA	NA
elderly_busroute_1000	elderly	busroute	1000	population_density	12	0.39304183206703214	0.2062557566199831
hospital_busroute_1000	hospital	busroute	1000	population_density	12	0.39304183206703214	0.2062557566199831
pharmacy_busroute_1000	pharmacy	busroute	1000	population_density	12	NA	NA
clinic_busroute_2000	clinic	busroute	2000	population_density	12	NA	NA
dental_busroute_2000	dental	busroute	2000	population_density	12	NA	NA
elderly_busroute_2000	elderly	busroute	2000	population_density	12	NA	NA
hospital_busroute_2000	hospital	busroute	2000	population_density	12	NA	NA
pharmacy_busroute_2000	pharmacy	busroute	2000	population_density	12	NA	NA
clinic_busroute_3000	clinic	busroute	3000	population_density	12	NA	NA
dental_busroute_3000	dental	busroute	3000	population_density	12	NA	NA
elderly_busroute_3000	elderly	busroute	3000	population_density	12	NA	NA
hospital_busroute_3000	hospital	busroute	3000	population_density	12	NA	NA
pharmacy_busroute_3000	pharmacy	busroute	3000	population_density	12	NA	NA
clinic_busstop_250	clinic	busstop	250	population_density	12	0	1
dental_busstop_250	dental	busstop	250	population_density	12	-0.4055944055944056	0.19083587400450033
elderly_busstop_250	elderly	busstop	250	population_density	12	0.05594405594405595	0.8628980736949712
hospital_busstop_250	hospital	busstop	250	population_density	12	0.5384615384615385	0.07089431754922311
pharmacy_busstop_250	pharmacy	busstop	250	population_density	12	-0.1328671328671329	0.6805975082860816
clinic_busstop_500	clinic	busstop	500	population_density	12	-0.10677847084700381	0.7411788442733989
dental_busstop_500	dental	busstop	500	population_density	12	0.014010529366766927	0.9655299853727574
elderly_busstop_500	elderly	busstop	500	population_density	12	0.007118564723133589	0.9824828407045114
hospital_busstop_500	hospital	busstop	500	population_density	12	0.3247127751026749	0.3031066884187858
pharmacy_busstop_500	pharmacy	busstop	500	population_density	12	-0.05694851778506871	0.8604575103773526
clinic_busstop_1000	clinic	busstop	1000	population_density	12	0.39304183206703214	0.2062557566199831
dental_busstop_1000	dental	busstop	1000	population_density	12	NA	NA
elderly_busstop_1000	elderly	busstop	1000	population_density	12	0.39304183206703214	0.2062557566199831
hospital_busstop_1000	hospital	busstop	1000	population_density	12	0.39304183206703214	0.2062557566199831
pharmacy_busstop_1000	pharmacy	busstop	1000	population_density	12	NA	NA
clinic_busstop_2000	clinic	busstop	2000	population_density	12	NA	NA
dental_busstop_2000	dental	busstop	2000	population_density	12	NA	NA
elderly_busstop_2000	elderly	busstop	2000	population_density	12	NA	NA
hospital_busstop_2000	hospital	busstop	2000	population_density	12	NA	NA
pharmacy_busstop_2000	pharmacy	busstop	2000	population_density	12	NA	NA
clinic_busstop_3000	clinic	busstop	3000	population_density	12	NA	NA
dental_busstop_3000	dental	busstop	3000	population_density	12	NA	NA
elderly_busstop_3000	elderly	busstop	3000	population_density	12	NA	NA
hospital_busstop_3000	hospital	busstop	3000	population_density	12	NA	NA
pharmacy_busstop_3000	pharmacy	busstop	3000	population_density	12	NA	NA
clinic_station_250	clinic	station	250	population_density	12	0.8741258741258742	2.0071307332423193e-4
dental_station_250	dental	station	250	population_density	12	0.8671328671328673	2.5981184986148103e-4
elderly_station_250	elderly	station	250	population_density	12	0.5944055944055945	0.04152149441031859
hospital_station_250	hospital	station	250	population_density	12	0.8461538461538463	5.211337004810042e-4
pharmacy_station_250	pharmacy	station	250	population_density	12	0.8881118881118882	1.1413359814618011e-4
clinic_station_500	clinic	station	500	population_density	12	0.8811188811188813	1.5267406467669886e-4
dental_station_500	dental	station	500	population_density	12	0.8811188811188813	1.5267406467669886e-4
elderly_station_500	elderly	station	500	population_density	12	0.8531468531468533	4.181179404149946e-4
hospital_station_500	hospital	station	500	population_density	12	0.8041958041958044	0.0016147689860699283
pharmacy_station_500	pharmacy	station	500	population_density	12	0.8461538461538463	5.211337004810042e-4
clinic_station_1000	clinic	station	1000	population_density	12	0.8531468531468533	4.181179404149946e-4
dental_station_1000	dental	station	1000	population_density	12	0.8391608391608392	6.428259886278226e-4
elderly_station_1000	elderly	station	1000	population_density	12	0.8181818181818183	0.0011431050868040617
hospital_station_1000	hospital	station	1000	population_density	12	0.8321678321678323	7.854416778536104e-4
pharmacy_station_1000	pharmacy	station	1000	population_density	12	0.8601398601398602	3.316683391269215e-4
clinic_station_2000	clinic	station	2000	population_density	12	0.8521338063968384	4.31966902995268e-4
dental_station_2000	dental	station	2000	population_density	12	0.8411319892219634	6.065060639371217e-4
elderly_station_2000	elderly	station	2000	population_density	12	0.8169216656366384	0.0011806056174755097
hospital_station_2000	hospital	station	2000	population_density	12	0.6307638964638167	0.027866304714936996
pharmacy_station_2000	pharmacy	station	2000	population_density	12	0.8257535078834962	9.366879756404015e-4
clinic_station_3000	clinic	station	3000	population_density	12	0.7651278034028547	0.003735819467258793
dental_station_3000	dental	station	3000	population_density	12	0.8237709809732792	9.877004607688016e-4
elderly_station_3000	elderly	station	3000	population_density	12	0.624168500724893	0.030059524575169624
hospital_station_3000	hospital	station	3000	population_density	12	0.639692501115462	0.025084402523211823
pharmacy_station_3000	pharmacy	station	3000	population_density	12	0.8404128189727393	6.195680576432672e-4
